# Supplementary material for: HER2 + breast cancers evade anti-HER2 therapy via a switch in driver pathway
Source: Nat Commun. 2021 Nov 18;12:6667. doi: 10.1038/s41467-021-27093-y (PMC8602441; doi:10.1038/s41467-021-27093-y)
Supplement: Supplementary file 3 — Source Data [file 41467_2021_27093_MOESM3_ESM.xlsx]

## Sheet: Fig. 2a
SKBR3
Day	shRenilla						shNF1 #1						shNF1 #3
0	752.203	615.534	675.193	603.841	573.473	616.379	781.625	704.408	774.715	725.385	744.567	770.49	814.025	676.359	759.813	698.605	643.043	702.163
3	509.515	574.528	538.874	529.758	574.514	578.258	736.339	736.548	777.565	779.109	809.893	804.834	605.24	613.311	695.037	696.361	731.117	734.095
8	539.007	732.735	565.119	674.537	154.853	545.379	1652.28	1698.98	1661.91	1616.19	1725.77	1385.31	1250.84	616.856	1205.05	1146.92	1230.29	1191.81
10	410.466	778.65	515.99	845.16	713.518	717.159	1836.89	2255.82	2070.01	1977.01	1711.89	694.011	636.592	1755.85	1720.58	556.928	1492.6	1553.97
14	578.018	534.436	541.991	533.053	529.612	494.985	1805.29	1814.64	1840.25	1323.17	1882.32	1595.97	1493.96	1627.65	1490.95	1617.47	1698.29	1492.04
21	428.735	443.832	693.336	607.2	641.628	571.51	1821.67	4615.18	4405.56			4769.2	4408.98	4286.45	3438.9	5211.18	5492.74	6803.58
27	642.338	1377.75	1100.92	323.105	1412.02	833.031	4165.88	6800.04	7277.81		6668.34	4242.01	4429.09	8728.67	8399.79	7810.3	7843.22	5934.63
BT474
Day	shRenilla						shNF1 #1						shNF1 #3
0	324.476	409.965	315.755	421.981	344.135	351.684	364.026	336.326	288.249	411.277	323.731	304.631	340.61	275.369	325.287	314.092	325.206	394.709
3	285.45	272.879	286.336	244.108	258.863	235.04	292.607	331.653	316.073	318.046	301.377	272.063	285.094	290.874	250.577	299.701	261.306	286.507
8	277.798	277.437	284.602	251.477	267.44	251.97	364.385	392.664	345.769	336.985	339.944	351.625	265.221	284.558	280.064	274.246	271.755	274.681
15	249.744	370.053	367.958	389.17	295.74	370.811	461.628	561.348	381.969	569.821	494.967	298.829	306.651	516.991	527.313	523.348	539.592	425.581
22	216.128	471.498	499.69	439.476	325.559	280.763	832.075	1009.08	1170.72	1035.85	978.319	616.544	455.563	547.261	740.604	674.51	716.254	474.178
27	531.912	931.95	666.864	699.319	630.979	468.03	1333.3	1394.92	1477.57	1730.42	1725.3	1508.88	663.928	1173.77	1072.64	925.308	808.246	501.799
34	648.88	1052.68	998.004	943.858	986.392	876.57	1976.04	1797.87	2081.78	2216.02	2483.65	2106.6	1397.02	2141.2	1710.59	1423.63	1730.07	1286.93
49	1048.99	1219.97	1278.42	1097.99	943.851	1394.26	2955.09	3145.35	3064.74	3260.68	2458.92	2920.61	2321.2	2492.93	2391.95	2195.64	2493.46	1862.95
56	1593.1	1757.06	1676.72	1878.87	1513.83	1887.81	4357.19	4237.64	4155.15	4161.33	3715.48	3253.88	3509.27	3000.29	3812.11	3551.26	3592.97	3142.95
HCC1954
Day	shRenilla						shNF1 #1						shNF1 #2
0	406.675	464.693	386.382	423.715	448.733	465.267	329.582	377.566	297.602	281.354	298.484	320.867	441.357	357.083	305.785	368.266	409.83	333.923
3	1177.42	1016.12	1075.09	1175.17	1105.96	993.873	1210.22	1088.08	1199.67	1020.79	1108.85	1134.26	1081.68	1383.94	1346.84	1143	1316.97	1200.67
11	3089.47	2947.21	2631.61	2533.87	2716.29	2801.14	4780.33	4355.49	3954.42	5048.11	5213.69	5200.78	5129.52	4992.02	4113.23	4856.96	2441.35	5026.31
14	3637.54	3481.56	3054.02	2889.22	3404.25	2926.9	5138.16	4679.09	4753.2	4621.53	4902.49	5032	4860.16	4381.2	4906.21	4463.18	5042.23	5225.78
18	3472.01	3374.79	3553.94	1967.52	3401.58	3550.66	5745.08	4447.76	4862.86	4726.12	4806.52	5511.68	5098.98	5451.89	5197.36	4970.52	4316.1	4657.82
25	3302.19	2602.8	2982.14	1461.44	2600.98	2472.41	4274.66	4469.76	4071.38	3544.6	4681.41	5352.05	5419.16	5659.29	5451.6	5249.16	5519.49	6217.31
32	4078.72	2169.97		1094.64	2229.3	2071.42	4953.82	4802.43	5506.14	5384.23	5260.24	7181	8542.47	9040.22	7993.91	7103.99

## Sheet: Fig. 2b
tucatinib
Day	shRenilla						shNF1 #1						shNF1 #2
0	872.153	853.774	611.575	859.514	824.249	962.983	758.331	718.964	714.603	679.296	659.266	759.254	724.359	725.08	853.645	779.695	737.14	928.805
6	2028.28	1748.84	1911.02	1886.29	1884.52	1790.7	2136.75	1935.8	2338.91	2542.62	2236.13	2497.53	2537.28	2108.37	2617.28	2528.59	2608.28	2259.15
14	1694.86	1880.49	2031.21	1744.51	1726.39	1452.93	4577.27	4552.96	5175.12	5069.07	4530.78	3544.7	4426.78	4037.09	4572.03	4554.2	4205.67	3493.46
20	1534.03	1939.56	1615.8	1471.83	1545.17	1313.68	5360.7	6738.01	5103.06	5073.26	4187.22	4276.96	6240.92	5503.03	5390.56	4994.52	3934.82	3388.74
26	1193.65	1265.17	1454.96	1601.89	1473.67	1319.21	6132.41	7523.69	7856.25	6614.94		6286.67	5089.48	4256.6	6403.03	5846.57	5204.86	4687.27
neratinib
Day	shRenilla						shNF1 #1						shNF1 #2
0	570.569	591.587	538.15	534.212	517.423	488.906	793.138	755.212	671.422	722.821	753.219	764.211	773.247	773.388	723.239	721.964	693.967	794.675
5	269.981	266.989	275.753	255.803	262.633	253.707	619.005	629.107	680.722	619.805	670.936	644.957	492.481	582.88	622.264	530.682	532.979	494.58
11	299.56	300.476	415.908	337.426	327.838	393.474	1713.39	2103.35	2164.18	1896.89	2133.75	1299.72	1304.97	1347.12	1371.73	1194.49	1124.67	1294.67
15	273.548	284.898	307.597	235.977	293.41	248.101	2148.88	3124.16	3649.44	2505.76	4259.86	3040.53	1232.36	1624.68	1586.71	1523.45	1557.54	1728.57
22	367.257	416.964	277.813	220.404	195.149	231.609	4507.61	5694.9	5799.38	6038.33	7356.53	10408.9	2027.56	2451.16	2642.79	2648.44	3472.91	2022.32
28	184.707	351.436	110.72	110.992	53.6927	66.7147	11454.8	13576.9	12267.2	7319.78	14233.3	10390.8	2778.92	2442.49	4035.44	4024.81	2483.37	4051.91

## Sheet: Fig. 2e
Day	lapaR + pEmpty						lapaR + pNF1						lapaR + pEmpty + lapa						lapaR + pNF1 + lapa
0	348.613	395.505	379.508	384.106	322.942	352.38	344.807	417.178	306.573	266.746	249.059	410.422	348.613	395.505	379.508	384.106	322.942	352.38	344.807	417.178	306.573	266.746	249.059	410.422
3	1487.3	1670.64	1460.74	1677.37	1497.35	1526.19	1027.47	805.799	892.111	751.858	829.858	1009.31	1470.57	1374.95	1310.58	1307.55	1234.22	1450.86	680.534	738.978	651.107	645.844	714.23	767.613
5	2975.27	2886.43	2804.02	3066.22	3094.53	2871.25	1065.19	1146.01	1248.36	1204.87	1284.19	1120.01	2081.6	2170.12	2525.24	2269.23	2168.28	2038.26	751.968	890.555	882.611	1054.46	844.335	865.491
7		7149.18	6134.56	6212.78		7350.75	2001.58	1839.32	2908.79	2208.23	2403.22	2329.76	6071.61	5273.87	5775.03	6148.78	4387.57	5000.87	1506.23	1713.96	1700.46	1453.49	1549.65	1785.26

## Sheet: Fig. 2f
Day	shRenilla						shNF1						HER2 L755S						BRAF V600E						KRAS G12V
0	732.459	669.625	631.343	643.475	660.751	749.962	876.565	897.112	823.159	700.096	720.309	918.194	711.253	739.701	717.596	740.669	707.996	762.112	1095.81	1315.38	1054.35	1032.53	1080.31	1100.37	915.068	897.4	770.987	882.178	950.776	811.187
5	470.394	524.111	495.63	433.836	453.487	367.269	802.612	995.554	833.814	947.973	917.558	982.856	1808.39	1749.93	1707.17	1317.55	1339.37	1433.71	2054.69	2283.14	2476.77	2554.05	2196.27	2185.82	1480.78	1288.74	1496.59	1463.53	1244.72	1305.42
9	505.685	567.504	511.393	432.264	476.445	426.082	1232.08	1203.14	1109.4	1299.82	1083.13	1525.35	5606.68	5245.43	2742.85	4045.19	5734.06	6088.89	2924.63	3316.29	4833.89	4173.05	3881.01	3117.49	2030.37	2066.74	1937.09	1748.86	1833.41	1818.65
13	516.72	436.103	448.93	443.704	414.75	486.421	2133.69	2969.35	2817.14	2132.99	2081.19	2264.13	11931.2	11932.1	16851.6	11867	12416.4	13133.8	5507.12	5303.12	5317.16	5101.31	4992.87	4964.75	4230.02	3780.54	4011.5	3507.41	4204.6	1624.74
17	297.413	280.067	312.675	245.592	278.901	410.397	1564.49		2116.39	2033		2302.45							4508.98	4007.03	3802.08	5175.2	11726.1	5977.96	3588.87	2696.09	2275.28	4369.74	7364.96	7855.3
20	79.5932	173.344	134.065	71.5622	104.915	90.1672	2409.32	2139.19	3165.54	3141.26	2908.61	4495.92							10118.2	5351.83	4244.41	7829.45			5004.59	7545.18	6289.4	11076.3	5588.4	5828.23

## Sheet: Fig. 3a
lapatinib
[Agonist], nM	shRenilla						shNF1 #1 LT lapa treated
0.01	3665.21	3730.68	3942	4469.14	4139.69	4018.08	1283.51	1428.03	1409.4	1298.03	1506.84	1478.59
1	4103.89	4224.93	3688.29	3540.25	3783.31	4096.05	1221.9	1341.27	1585.6	1464	1575.52	1216.58
10	3264.98	3032.77	2676.13	2953.01	3004.87	2298.85	1399.65	1319.39	1216.38	1197.71	1327.69	965.011
50	1476.57	1356.51	1343.13	1570.76	1470.78	1536.79	967.664	1210.97	947.586	959.638	1007.85	1095.47
100	764.38	718.151	683.454	810.228	876.756	844.879	1044.65	1098.11	1022.26	968.642	1208.87	1171.27
250	405.023	368.74	377.75	415.257	401.637	363.823	762.384	870.726	782.626	763.283	899.419	845.07
500	213.241	205.232	209.15	208.515	201.779	243.369	707.547	676.434	757.535	689.73	735.237	867.419
1000	185.239	181.907	197.129	159.294	187.394	189.011	737.242	710.972	763.44	727.148	761.616	694.901
5000	120.16	140.976	108.7	105.323	94.3187	117.192	512.699	664.438	617.598	638.677	645.505	684.459
MK2206
[Agonist], nM	shRenilla						shNF1 #1 LT lapa treated
0.01	4940.37	4495.11	5039.12	4963.35	4852.79	5199.45	1304.48	1270.83	1083.63	1285.37	1687.4	1543.39
1	4933.29	4609.62	5212.42	5140.53	5359.5	5601.43	1466.13	1562.77	1457.67	1285.23	1415.02	1489.95
10	3725.49	4060.43	4177.13	3970.97	4241.36	4388.04	1486.97	1359.28	1217.12	1323.07	1231.8	1426.59
100	2705.42	2562.42	2861.29	2595.78	2968.66	2633.55	1323.62	1187.23	1116.51	1037.87	1094.61	1179.41
250	2004.09	2355.77	1920.65	2286.29	2053.96	2031.07	1417.11	1131.48	975.948	1083.89	1118.24	967.569
500	1844.41	1749.84	1703.3	1812.55	1800.11	1664.08	994.263	1017.98	1028.61	946.327	1045.42	1212.76
1000	1553.9	1849.24	1511.22	1626.14	1626.09	1615.74	1162.73	1120.64	1162.89	1102.52	1193.14	1126.26
5000	1235.82	1532.03	1337.79	1341.63	1369.1	1249.33	1047.12	1050.78	1015.04	968.314	1016.6	945.49
10000	266.389	310.667	289.156	289.252	248.435	206.859	94.7225	146.696	147.311	169.345	162.974	87.3825
trametinib
[Agonist], nM	shRenilla						shNF1 #1 LT lapa treated
0.01	5089.93	6797.29	5471.07	5706.06	5436.52	5206.21	2375.83	2133.42	2260.06	2583.75	2374.75	2520.97
1	5089.93		5471.07	5706.06	5436.52	5206.21	2033.44	2123.05	1962.73	1604.96	2182.19	1844.8
10	3766.88	4561.49	3937.54	4357.55	3835.25	3482.24	1306.63	1006.33	845.348	1003.41	1042.48	1192.46
50	2623.07	3341.46	3177.08	3629.15	3416.48	2760.4	747.135	749.674	730.629	577.934	666.918	1074.17
250	3008.54	3000.68	3112.39	3056.57	3100.25	2934.45	447.009	469.863	450.87	467.981	484.988	499.604
500	2971.43	3235.75	2904.16	2970.7	2681.03	3097.3	406.094	384.2	401.404	410.846	321.625	450.979
1000	2671.65	3267.77	2675.78	2973.95	2935.03	2754.67	426.577	414.591	388.938	411.574	373.42	426.342
5000	2643.12	3003.15	3776.04	2598.99	2809.77	1981.33	391.315	401.955	383.606	376.998	483.42	465.397
10000	1461.82	1626.52	1441.7	1418.66	1432.98	1395	386.308	451.55	434.022	344.584	385.546	389.404
SCH
[Agonist], nM	shRenilla						shNF1 #1 LT lapa treated
0.01	5155.35	4766.02	4189.67	3691.05	3664.38	3900.35	1772.68	1735.21	1602.79	1461.43	1609.08	1496.7
1	4508.94	4231.05	4193.9	4071.99	4153.09	4036.02	1544.34	1203.34	1350.3	1269.37	1492.33	1156.75
10	4372.81	3907.38	4139.68	3482.08	3831.62	3813.49	1715.34	1586.94	1388.12	1130.69	1415.98	1263.89
100	2884.91	2773.11	3066.18	2462.04	2415.75	2618.13	963.76	883.726	856.163	864.414	984.027	709.183
250	3147.84	3066.59	2955.84	2353.24	2403.38	2896.03	886.376	911.664	777.826	692.174	750.631	744.234
500	2946.04	3002.95	2881.94	2390.02	2562.14	2574.27	740.462	728.294	611.803	616.072	641.876	643.74
1000	2557.02	2423.14	2398.92	2012.65	2115.72	2269.94	560.562	587.679	729.09	634.202	564.159	480.712
5000	2278.43	2012.23	2041.69	2303.07	1758.81	2344.21	601.284	509.933	401.175	384.202	410.438	366.892
10000	2099.9	1831.04	1492.85	1928.41	1450.72	1923.63	426.082	355.43	213.379	297.567	266.884	288.385

## Sheet: Fig. 3c
[Agonist], nM	Parental SKBR3						shNF1 lapaR						HER2 L755S lapaR						KRAS G12V LapaR
0.01	4858.21	5162.39	5213.59	5327.03	5509.15	5575.01	7975.5	7536.52	7362	7997.94	8668.71	8096.38	14896.8	10963.9	14887.4	11258.5	11152.5	10407.8	14742.1	10469.7	12825.2	11710.8	11405	12572.3
1	5742.21	5683.17	5373.07	5729.31	5289.83	5052.78	7995.56	6244.88	6154.49	7271.25	7306.26	7838.4	14314.4	12332.8	10733.1	10725.9	11664.3	15110.1	14640.4	11907.7	11246.4	11009.5	14914.6	13585.9
10	4773.92	5565.02	5265.02	4896.1	5251.58	4906.18	5955.18	5289.59	5817.8	5676.05	6150.47	7253.51	9556.18	10790.7	7735.31	10711	11087.6	10633.9	11123.8	10729.1	9450.11	8197.2	7813.11	11635.6
50	4946.15	4604.82	5180.14	4781.18	4442.09	4915.79	2782.85	3045.6	3276.77	3091.79	3139.44	3216.28	3297.19	3422.15	3193.11	2936.45	3181.5	2925.9	3967.53	4669.64	5155.32	4268.67	5147.22	4337.96
250	3654.72	2994.21	3526.56	3409.46	4198.36	3910.7	2700.51	2366.18	2532.54	2724.18	2439.03	2493.41	2975.53	3253.88	2776.73	2612.85	3031.08	2695.55	2715.3	4539.24	4690.44	4541.57	3793.07	3155.75
500	3207.58	3355.29	3351.35	3874.76	3179.21	4058.89	2330.52	1955.89	2025.51	2435.99	2337.86	2470.32	2639.38	2626.29	2473.29	2816.35	2264.04	3044.09	3947.42	5377.87	5631.05	3812.02	5090.58	4053.7
1000	3148.6	3494.22	3398.52	2828.77	3765.59	3446.71	1841.64	1751.93	1969.77	1839.31	2021.72	1911.07	3784.41	3890.39	3326.97	3551.53	3105.33	3371.21	3493.46	3865.73	3701.42	4310.58	3938.46	3958.39
5000	2464.39	2425.41	2564.19	2598.86	3041.64	2774.95	2504.96	2160.02	2522.5	2362.16	2358.34	2612.29	2802.33	2582.36	2677.11	2124.2	2468.28	2461.32	2389.89	2278.01	2018.43	1504.66	1786.18	1925.21
10000	1719.88	1944.13	1762.66	1858.64	1663	1832.01	1333.56	1456.6	1404.78	1737.15	1513.06	1426.24	1769.92	1825.86	1421.83	1598.2	1641.76	1943.65	754.785	892.611	779.368	773.647	848.453	758.941

## Sheet: Fig. 3d
Day	shRenilla + vehicle								shRenilla + 1 mg/kg trametinib									shNF1 lapaR + vehicle										shNF1 lapaR + 1 mg/kg trametinib
6	208.52	194.44	193.69	153.78	187.03	200.71	203.66	176.98	209.4	193.69	195.32	155.86	159	187.03	200.95	210.38	154.35	209.4	149.63	148.07	177.9	171.58	191.59	154.42	139.15	169.43	183.33	205.8	150.8	145.47	179.16	173.93	193.69	156.56	130.99	168.33	199.43
9	213.8	199.43	225.16	180.18	259.18	200.71	205.74	168.33	246.3	204.41	112.73	161.71	208.22	230.36	209.4	199.43	154.35	228	207.82	143.99	198.53	205.8	328.24	171.58	145.81	214.43	209.4	192.46	177.12	223.22	184.47	231.59	215.51	197.55	154.98	217.9	244.46
13	288.19	199.43	210.64	180.18	432.6	236.04	251.8	187.03	296.38	228.8	150.13	182.3	360.71	450.88	269.52	219.08	171.33	216.24	311.65	157.81	279.4	252.32	546.85	243.71	181.4	312.62	211.89	216.88	188.73	238.92	154.85	287.31	276.29	186.96	165.04	284.61	374.52
16	553.15	296.26	210.64	191.59	593.38	305.45	366.32	277.15	402.7	237.17	186.96	319.75	505.22	677.4	311.5	284.28	259.13	569.63	493.62	220.64	447.61	439.63	696.23	352.07	240.19	465.33	262.13	256.24	130.34	254.56	154.85	366.95	284.84	186.96	270.08	368.61	468.28
20	1071.74	516.33	244.29	241.58	790.05	524.65	555.59	598.41	532.05	316.97	309.18	450.18	756.22	1136.38	566.08	466.53	392.13	738.98	694.21	290.33	683.25	615.82	835.73	483.49	395.31	733.13	367.58	405.47	204.41	500.9	212.06	459.61	414.74	277.76	344.59	457.74	642.81
23	1530.22	771.39	302.63	297.37	1080.24	794.23	719.27	821.16	601.04	355.59	485.78	585.96	1070.92	1646.8	909.98	673	568.01	1067.71	835.73	399.01	908.88	893.31	849.1	662.31	620.95	861.63	449.21	527.42	210.38	644.36	254.85	561.63	641.47	319.49	469.09	630.6
27	2059.23	1324.41	305.82	404.24	1370.42	1312.29	1045.36	1523.08	785.08	516.26	801.3	1034.31	1646.36	2394.63	1435.67	1093.59	744.24	1451.21	871	455.76	1350.23	1216.01	1060.3	879.44	967.69	1078.19	562.83	678.34	209.4	966.36	309.8	737.35	889.59	374.52	685.22	773.54

## Sheet: Fig. 3f
Day	vehicle							trastuzumab								trametinib										trastuzumab + trametinib
-3	403.6	362.7	381.78	499.84	311.501	219.259	181.21	422.738	215.256	181.022	174.331	388.775	397.009	326.144	252.296	375.708	354.784	261.844	229.26	266.24	196.25	362.419	576.242	130.85	123.132	353.74	296.091	482.446	319.485	276.224	184.985	199.244	266.511	131.04	371.66
0	601.802	521.881	368.46	358.392	462.134	248.326	234.926	566.43	235.229	393.822	232.887	326.055	372.192	268.762	250.803	521.753	217.388	434.971	247.49	323.682	192.629	274.875	695.166	142.705	264.493	478.67	238.097	465.655	268.187	291.849	153.354	289.943	242.039	127.053	366.08
4	691.6	569.149	557.238	738.091	842.031	202.267	345.268	501.554	252.279	541.019	275.154	492.943	607.748	374.817	390.285	484.937	342.422	260.836	334.873	372.247	312.975	499.443	1212.74	181.927	428.324	418.28	743.6	476.835	270.899	421.086	234	385.42	535.458	301.926	587.732
8	796.604	841.464	483.959	692.12	759.49	220.905	530.4	975.607	383.762	807.393	273.165	835.904	410.67	407.112	276.89	388.381	316.203	338.693	264.31	273.229	275.852	488.277	820.94	109.552	455.936	411.469	374.4	418.122	124.898	383.407	138.528	325.354	279.349	83.98	539.136
11	991.368	1255.84	420.602	691.225	891.125	360.617	744.82	1060.99	799.084	641.427	355.734	894.01	519.284	703.572	629.924	391.78	178.668	282.88	191.403	191.133	206.176	410.742	756.654	154.028	192.358	535.531	312.166	233.397	102.72	202.663	145.661	299.059	216.58	111.515	291.341
15	1279.28	1435.12	552.083	928.395	1315.75	357.601	842.4	938.659	952.463	888.668	519.103	800.865	597.853	489.948	518.961	613.431	351.063	332.8	228.15	249.931	112.32	348.103	716.8	121.68	84.3648	443.003	348.354	329.17	157.342	243.244	250.895	469.693	559.343	65	363.207

## Sheet: Fig. 4b
	shRenilla			shNF1 LapaR
DMSO	22.79	22.25	22.39	22.97	22.94	21.97
HER2i	9.49	7.73	8.02	22.02	21.96	22.56
MEKi	25.86	24.84	25.9	17.61	17.89	18.6
AKTi	12.55	12.56	11.08	22.55	22.96	22.84

## Sheet: Fig. 4e
LY
[Agonist], nM	shRenilla						shNF1 #1 LT lapa treated
0.01	5391.62	4419.12	4493.1	3986.15	4344.43	4357	1923.07	3078.33	2802.97	2569.05	2997.69	2999.21
1	4609.66	4298.2	4722.4	4165.78	4895.5	4545.51	2809.8	2910.69	3010.65	3411.92	2880.72	3135.59
10	4749.69	4828.09	4534.2	4180.72	4952.49	4385.96	2326.12	3404.71	3073.97	3073.19	3496.14	4044.03
50	4287.51	4151.27	3827.64	3351.68	4140.34	4088.13	2399.29	2927.63	2954.36	2747.47	2696.39	3024.35
100	3364.98	3483.62	3475.82	3287.19	3218.7	3575.25	1976.82	2330.29	2653.78	2695.04	2284.23	2758.61
500	1576.04	1527.33	1526.7	1423.14	1425.1	1426.27	1209.18	1596.79	1630.18	1637.65	1577.78	1608.14
1000	1197.51	1041.53	955.077	958.39	1029.44	1167.69	1322.24	1645.76	1503.85	1677.18	1490.24	1489.74
5000	59.4935	54.2345	288.469	406.305	338.125	486.509	110.271	107.871	126.52	297.055	222.914	106.26
10000	50.9895	38.9885	12.7525	23.5235	18.1735	28.8055	72.0398	72.9248	61.0678	75.2308	54.5948	48.3248
palbo
[Agonist], nM	shRenilla						shNF1 LT lapa
0.1	5535.54	7602.94	5853.45	5756.01	5547.26	5710.29	7286.1	7751.25	7742.03		7253.12	6252.51
1	5539.76	7115.71	5326.46	5746.57	5916.4	4955.61	8534.34	5745.89	7568.41	7859.24	6364.89	6190.4
10	5983.36	5895.13	7492.39	7383.55	6118.53	7747.88	8078.91	6383.86	7222.49	8585.31	7631.61	8881.19
25	5352.73	5326.78	5743.17	6005.29	5845.15	5468.69	8590.92	8121.42	8027.41	8558.68	8223.65	7737.58
50	5331.42	5959.37	5495.15	5944.22	5079.49	5033.33	8761.86	7684.03	7807.43	7811.07	7669.09	7353.31
100	5884.77	5344.23	5603.5	6165.03	5410.06	4911.28	7707.91	7866.34	7977.89	9763.74	7255.53	7686.6
500	5512.04	5226.51	5078.61	5854.78	5568.4	5184.76	7684.53	7253.89	7499	7884.17	8117.41	7767.1
1000	4987.74	5517.13	5371.22	6038.57	4964.96	4431.7	5831.17	5562.84	5325.53	7213.17	6103.1	6094.84
5000	1563.58	1734.95	1754.62	1907.3	1671.59	1416.95	1851.13	2167.4	1962.59	2501.43	2007.25	2014.48
MK8776
[Agonist], nM	shRenilla						shNF1 #1 LT lapa
0.01	5850.05	5807.02	5234.63	5353.74		5803.21	2969.75	3106.99	2976.11	3531	3270.3	3133.07
1	6010.71	6037.7	5720.31	5380.22	5162.1	6059.62	3358.72	2883.27	3202.89	3072.07	3196.74	3153.25
10	6104.59	5463.54	5987.68	6097.25	6338.33	7321.96	2878.21	3140.85	3483.32	3745.09	3447.25	2887.86
50	6055.02	5470.11	6212.06	5369.06	5737.54	6230.97	3222.93	3145.32	3361.95	3138.22	3126.03	3308.1
100	5744.57	5937.34	5477.64	5892.11	6467.18	8019.69	2829.32	3011.33	2804.96	2711.18	2835.45	2567.88
250	5974.68	5290.93	5240.35	5909.69	5158.53	6092.98	2560.62	2756.2	2648.86	3255.89	2997.83	2594.29
500	5364.48	5509.91	5111.86	5055.87	5483.96	5727.04	1762.27	2374.88	2134.45	1990.89	2010.94	2031.55
1000	4094.59	4215.12	4103.88	3673.97	4134.9	4646.57	565.506	578.138	565.321	508.654	519.622	487.389
5000	3861.18	3548.05	3646.57	3448.52	3332.25	3499.86	649.434	501.851	585.737	499.166	568.436	533.259
PF
[Agonist], nM	shRenilla						shNF1 lapaR
0.1	10595.8	9037.54	8271.51	7825.73	8679.07	9578.2	11286.1	8660.96	6210	5833.11	9348.38	7487.61
1	11427.1	7258.66	7509.41	7748.05	11449.4	10322	6263.25	6459.95	6392.39	6371.69	7677.2	6427.28
5	8291.86	8201.49	8305.39	7224.1	7458.15	7609.04	7458.55	5879.2	5480.92	5145.62	5599.39	7623.49
10	8652.68	7709.06	6356.63	5921.03	7236.34	6029.77	5652.98	4365.58	5337.08	4942.1	4656.59	5333.68
50	3937.61	4761.28	5091	4918.21	4771.6	4789.86	2365.47	1799.96	2437.31	2277.45	1755.37	1639.79
250	928.549	801.332	1249.15	940.923	963.074	1095.37	395.612	356.823	442.337	477.607	343.222	539.879
500	594.763	651.381	795.115	691.394	926.871	638.067	422.377	445.831	485.505	648.935	459.828	435.956
1000	592.418	502.483	654.519	621.044	661.836	645	816.033	941.989	1114.15	939.599	899.814	951.682
5000	660.817	550.88	822.256	891.383	644.173	728.082	871.232	517.341	1253.5	980.229	773.181	1114.1

[truncated: 1 more sheets: Uncropped immunoblots]
